# Supplementary material for: Agronomic Trait Analysis and Genetic Mapping of a New Wheat Semidwarf Gene Rht-SN33d
Source: Int J Mol Sci. 2022 Dec 29;24(1):583. doi: 10.3390/ijms24010583 (PMC9820066; doi:10.3390/ijms24010583)
Supplement: Supplementary file 1 [file ijms-24-00583-s001.zip]

Archive with 2 entries (2 files):
- Supplemental materials.pdf
- Supplemental tables.xls
