# Supplementary material for: Agronomic Trait Analysis and Genetic Mapping of a New Wheat Semidwarf Gene Rht-SN33d
Source: Int J Mol Sci. 2022 Dec 29;24(1):583. doi: 10.3390/ijms24010583 (PMC9820066; doi:10.3390/ijms24010583)
Supplement: Supplementary file 1 [file ijms-24-00583-s001.zip › Supplemental tables.xls]

## Sheet: Table S1
Table S1. Primers used in this artical for qRT-PCR
Primer name	sequence
Rht-SN33-F	TTCTTCTGCTGACGCTGCTGA	qPCR for Rht-SN33
Rht-SN33-R	AGGGTGTCGAACAGCTTGCGA	qPCR for Rht-SN34
TaGAPDH-F	TTAGACTTGCGAAGCCAGCA	qPCR for TaGAPDH
TaGAPDH-R	AAATGCCCTTGAGGTTTCCC	qPCR for TaGAPDH
Rht-SN33-F1	ATCAACAGGACTGCCGCGTGA	forward primer for TraesCS3D01G542800 full length amplification
Rht-SN33-R1	CGTCCAATGAACATGACTATGAT	reverse primer for TraesCS3D01G542800 full length amplification

## Sheet: Table S2
Table S2. Primers used for KASP analysis
Name	location	F1	F2	R
M1-14	chr3D-414637448	GAAGGTGACCAAGTTCATGCTtacttgcaggttcccgagcC	GAAGGTCGGAGTCAACGGATTtacttgcaggttcccgagcT	caccatgcatGtgtgttCAtaacG
M1-10	chr3D-588026525	GAAGGTGACCAAGTTCATGCTccagagctgttcgtccaGG	GAAGGTCGGAGTCAACGGATTccagagctgttcgtccaGA	gcGtcaatcagattTccatcG
M9	chr3D-609976156	GAAGGTGACCAAGTTCATGCTcacattctggcagtgacacG	GAAGGTCGGAGTCAACGGATTcacattctggcagtgacacC	gacaagaggaAgcaggatgaA
M5-11	chr3D-615203330	GAAGGTGACCAAGTTCATGCTtagtctgtcagccgcgtatT	GAAGGTCGGAGTCAACGGATTtagtctgtcagccgcgtatG	ttggcgcatagacaggcc
M10	chr3D-611295895	GAAGGTGACCAAGTTCATGCTccatccttgacccgttttcttaG	GAAGGTCGGAGTCAACGGATTccatccttgacccgttttcttaA	ggtaatttgtgggagacgtga
M21	chr3D-612300025	GAAGGTGACCAAGTTCATGCTtcagtgaaagacccagctcaC	GAAGGTCGGAGTCAACGGATTtcagtgaaagacccagctcaT	cgtgctcccgtttttactgt
M22	chr3D-613617332	GAAGGTGACCAAGTTCATGCTtgtggggtaaaattggacacT	GAAGGTCGGAGTCAACGGATTtgtggggtaaaattggacacC	caccattccactctgtcatatgc
Phenotype	Plant height (cm)	M10	M21	M22
line1	45	Mt	Mt	Wt
line 4	31	Wt	Mt	Mt
line 39	26	Wt	Mt	Mt
line 57	37	Mt	Mt	Wt
line 51	51	Mt	Mt	Wt
line 82	46	Wt	Wt	Mt
line 90	42	Wt	Mt	Mt
line 126	35	Mt	Mt	Wt
line 151	56	Wt	Mt	Mt
Wt:wild type
Mt:mutant type

## Sheet: Table S3
Table S3. the seed characteristics of dwarf33 and SN33
TKW (g)
SN33	dwarf33
41.5	38
40.9	37.7
42	36.1
41.1	37.2
40.5	39
40.7	36.8
seed length (cm)
SN33	dwarf33
0.573	0.573
0.602	0.574
0.538	0.528
0.541	0.527
0.545	0.545
0.511	0.555
seed width (cm)
SN33	dwarf33
0.298	0.248
0.29	0.254
0.242	0.245
0.243	0.251
0.248	0.26
0.231	0.247
